# Supplementary material for: Peptide presentation by bat MHC class I provides new insight into the antiviral immunity of bats
Source: PLoS Biol. 2019 Sep 9;17(9):e3000436. doi: 10.1371/journal.pbio.3000436 (PMC6752855; doi:10.1371/journal.pbio.3000436)
Supplement: S2 Data — (ZIP) [file pbio.3000436.s014.zip]

Archive with 4 entries (3 files):
- SARS-MERS CODE/
- SARS-MERS CODE/MERS-CoV.txt
- SARS-MERS CODE/SARS-CoV.txt
- SARS-MERS CODE/Software and code.docx
